# Supplementary material for: A Metabolomic and Lipidomic Serum Signature from Nonhuman Primates Administered with a Promising Radiation Countermeasure, Gamma-Tocotrienol
Source: Int J Mol Sci. 2017 Dec 28;19(1):79. doi: 10.3390/ijms19010079 (PMC5796029; doi:10.3390/ijms19010079)
Supplement: Supplementary file 1 [file ijms-19-00079-s001.zip]

Archive with 3 entries (3 files):
- Supplemental Table S1 - AFFRI_Validated_Metabolites_List.xlsx
- Supplemental Table S2 - FDR values dose and gender.xlsx
- Supplemental Figures S1-5.pdf
